# Supplementary material for: SLAM-Based Self-Calibration of a Binocular Stereo Vision Rig in Real-Time
Source: Sensors (Basel). 2020 Jan 22;20(3):621. doi: 10.3390/s20030621 (PMC7038334; doi:10.3390/s20030621)
Supplement: Supplementary file 1 [file sensors-20-00621-s001.zip]

Archive with 1 entries (1 files):
- sensors-689480-supplementary.mp4
